# Supplementary material for: Characterization of Th2 Serum Immune Response in Acute Appendicitis
Source: Int J Mol Sci. 2026 Jan 11;27(2):733. doi: 10.3390/ijms27020733 (PMC12841471; doi:10.3390/ijms27020733)
Supplement: Supplementary file 1 [file ijms-27-00733-s001.zip]

Archive with 5 entries (5 files):
- Suplementary File S2 Gating Strategy.pdf
- Suplementary Table S1. Lymphocytes cells in PB.pdf
- Suplementary Table S2. T cells in PB.pdf
- Suplementary Table S3. Regulatory T cells.pdf
- Supplementary File S1 Ab.pdf
